# Supplementary material for: ADAR1 promotes the epithelial-to-mesenchymal transition and stem-like cell phenotype of oral cancer by facilitating oncogenic microRNA maturation
Source: J Exp Clin Cancer Res. 2019 Jul 17;38:315. doi: 10.1186/s13046-019-1300-2 (PMC6637647; doi:10.1186/s13046-019-1300-2)
Supplement: Supplementary file 5 — Table S1. The primary antibodies used in western blot. (XLSX 34 kb) [file 13046_2019_1300_MOESM5_ESM.xlsx]

## Sheet: 工作表1
Additional file 5: Table S1. The primary antibodies used in western blot
Antibody	Dilution	Source	Code number
ADAR1	1:1000	Abcam	Ab126755
CDH1	1:5000	Proteintech	20874-1-AP
VIM	1:4000	Proteintech	10366-1-AP
SOX2	1:1000	Cell Signaling Technology	#14962
POU5F1	1:5000	Proteintech	60242-1-Ig
Dicer	1:1000	Abcam	Ab14601
PCNA	1 µg/ml	Abcam	Ab18197
β-Actin	1:400	Boisynthesis Biotechnology	Bs-oo61R
