# Supplementary material for: ADAR1 promotes the epithelial-to-mesenchymal transition and stem-like cell phenotype of oral cancer by facilitating oncogenic microRNA maturation
Source: J Exp Clin Cancer Res. 2019 Jul 17;38:315. doi: 10.1186/s13046-019-1300-2 (PMC6637647; doi:10.1186/s13046-019-1300-2)
Supplement: Supplementary file 6 — Table S2. Clinicopathological profiles of 61 primary OSCC patients. OSCC, oral squamous cell carcinoma; P, P value; T, tumor size; N, lymph node; M, distant metastasis; TNM, tumor-node-metastases. (XLSX 26 kb) [file 13046_2019_1300_MOESM6_ESM.xlsx]

## Sheet: 工作表1
Additional file 6: Table S2. Clinicopathological profiles of 61 primary OSCC patients
Sex (male/female)	38（62%）／23（38%）
Median age	60 years (range, 44 to 91 years)
Gender
Male	38（62%）
Female	23（38%）
Age
≤60	30（49%）
＞60	31（51%）
T category
T1+T2	47 (77%)
T1+T2	14 (23%)
N category
N0	36 (59%)
N+	25 (41%)
M category
M0	61 (100%)
M+	0 (0%)
Histology grade
Well differentiated	35 (57%)
Moderate differentiated	22 (36%)
Poorly differentiated	4 (7%)
TNM stage
I+II	31 (51%)
III+IV	30 (49%)
OSCC, oral squamous cell carcinoma; P, P value; T, tumor size; N, lymph node; M, distant metastasis; TNM, tumor-node-metastases.
